# Supplementary material for: Identification of Individuals of Two Takin Subspecies Using Biological and Ecological Criteria in Eastern Himalayas of China
Source: Animals (Basel). 2024 Aug 21;14(16):2426. doi: 10.3390/ani14162426 (PMC11350688; doi:10.3390/ani14162426)
Supplement: Supplementary file 1 [file animals-14-02426-s001.zip › Activity location.xlsx]

## Sheet: T
name	longitude	latitude
Budorcas taxicolor	95.0923	29.3703
Budorcas taxicolor	95.0879	29.3636
Budorcas taxicolor	95.084	29.3596
Budorcas taxicolor	95.0816	29.3566
Budorcas taxicolor	95.0775	29.3575
Budorcas taxicolor	95.0727	29.3608
Budorcas taxicolor	95.0676	29.3626
Budorcas taxicolor	95.0609	29.3628
Budorcas taxicolor	95.0569	29.3729
Budorcas taxicolor	95.2539	29.1678
Budorcas taxicolor	95.2544	29.1407
Budorcas taxicolor	95.6649	29.4295
Budorcas taxicolor	95.6696	29.426
Budorcas taxicolor	95.6674	29.4208
Budorcas taxicolor	95.6649	29.4169
Budorcas taxicolor	95.683	29.4156
Budorcas taxicolor	95.5853	29.4305
Budorcas taxicolor	95.5855	29.4244
Budorcas taxicolor	95.5826	29.4204
Budorcas taxicolor	95.5759	29.4199
Budorcas taxicolor	95.5506	29.4534
Budorcas taxicolor	95.5445	29.4503
Budorcas taxicolor	95.5312	29.4471
Budorcas taxicolor	95.5215	29.4427
Budorcas taxicolor	95.7493	29.5055
Budorcas taxicolor	95.7449	29.5104
Budorcas taxicolor	95.7419	29.5185
Budorcas taxicolor	95.7422	29.5283
Budorcas taxicolor	95.7391	29.5363
Budorcas taxicolor	95.469	29.5574
Budorcas taxicolor	95.4861	29.6163
Budorcas taxicolor	95.3826	29.361
Budorcas taxicolor	95.4108	29.3647
Budorcas taxicolor	94.9802	29.1723
Budorcas taxicolor	94.9686	29.1774
Budorcas taxicolor	94.9457	29.1836
Budorcas taxicolor	95.465	29.4653
Budorcas taxicolor	95.4757	29.4676
Budorcas taxicolor	95.4505	29.396
Budorcas taxicolor	95.4275	29.42
Budorcas taxicolor	95.6131	29.5056
Budorcas taxicolor	95.6158	29.5121
Budorcas taxicolor	95.6135	29.5188
Budorcas taxicolor	95.6173	29.5291
Budorcas taxicolor	95.8217	29.4784
Budorcas taxicolor	95.8232	29.4906
Budorcas taxicolor	95.8232	29.4992
Budorcas taxicolor	95.8241	29.5073
Budorcas taxicolor	95.8229	29.5177
Budorcas taxicolor	95.7232	29.4267
Budorcas taxicolor	95.7291	29.4206
Budorcas taxicolor	95.7356	29.4054
Budorcas taxicolor	95.94	29.4304
Budorcas taxicolor	95.9404	29.4351
Budorcas taxicolor	95.9406	29.4405
Budorcas taxicolor	95.8463	29.4287
Budorcas taxicolor	95.8383	29.4132
Budorcas taxicolor	96.5202	29.0603
Budorcas taxicolor	96.6072	28.9961
Budorcas taxicolor	96.7122	28.8376
Budorcas taxicolor	96.356	29.2131

## Sheet: W
name	longitude	latitude
Budorcas whitei	93.0611	28.3805
Budorcas whitei	91.7211	27.6332
Budorcas whitei	94.2312	29.1174
Budorcas whitei	94.2198	29.0417
Budorcas whitei	94.8662	29.5699
Budorcas whitei	94.8545	29.5726
Budorcas whitei	95.1125	29.886
Budorcas whitei	95.1418	29.9039
Budorcas whitei	95.1384	29.8833
Budorcas whitei	95.1449	29.918
Budorcas whitei	95.1387	29.925
Budorcas whitei	95.1251	29.9281
Budorcas whitei	95.113	29.9428
Budorcas whitei	95.113	29.9496
Budorcas whitei	95.1143	29.9528
Budorcas whitei	95.102	29.9571
Budorcas whitei	95.0911	29.9552
Budorcas whitei	95.0736	29.9865
Budorcas whitei	95.0823	29.9834
Budorcas whitei	95.0872	29.9795
Budorcas whitei	95.0931	29.9749
Budorcas whitei	95.1	29.9683
Budorcas whitei	95.0991	29.9632
Budorcas whitei	93.8243	28.927
Budorcas whitei	93.8415	28.956
Budorcas whitei	95.1018	29.3927
Budorcas whitei	95.0994	29.3852
Budorcas whitei	95.1374	29.3905
Budorcas whitei	95.1279	29.3968
Budorcas whitei	93.0786	28.4094
Budorcas whitei	91.6953	27.6073
Budorcas whitei	94.5246	29.5659
Budorcas whitei	94.5638	29.5674
Budorcas whitei	95.0129	30.0221
Budorcas whitei	95.1745	29.917
Budorcas whitei	95.1818	29.9417
Budorcas whitei	95.1908	29.9022
Budorcas whitei	95.2152	29.8877
Budorcas whitei	94.9138	30.2423
Budorcas whitei	94.9017	30.2782
Budorcas whitei	94.8957	29.718
Budorcas whitei	94.8803	29.7294
Budorcas whitei	95.1881	29.7767
Budorcas whitei	95.195	29.75
Budorcas whitei	95.1214	29.4035
Budorcas whitei	95.1478	29.3852
Budorcas whitei	95.0752	29.4107
Budorcas whitei	95.0379	29.4082
Budorcas whitei	95.1374	29.3905
Budorcas whitei	95.1279	29.3968
Budorcas whitei	95.1279	29.3968
Budorcas whitei	94.9739	29.4721
Budorcas whitei	94.9653	29.4843
Budorcas whitei	94.9679	29.4919
