# Supplementary material for: Identification of Individuals of Two Takin Subspecies Using Biological and Ecological Criteria in Eastern Himalayas of China
Source: Animals (Basel). 2024 Aug 21;14(16):2426. doi: 10.3390/ani14162426 (PMC11350688; doi:10.3390/ani14162426)
Supplement: Supplementary file 1 [file animals-14-02426-s001.zip › Annual activity rhythm.xlsx]

## Sheet: Feuil1
month	B. taxicolor	B. whitei
1	84	24
2	355	18
3	178	257
4	660	1125
5	19	278
6	0	71
7	0	3
8	0	0
9	0	258
10	104	838
11	60	213
12	233	66
