# Supplementary material for: Identification of Individuals of Two Takin Subspecies Using Biological and Ecological Criteria in Eastern Himalayas of China
Source: Animals (Basel). 2024 Aug 21;14(16):2426. doi: 10.3390/ani14162426 (PMC11350688; doi:10.3390/ani14162426)
Supplement: Supplementary file 1 [file animals-14-02426-s001.zip › Daily activity rhythm.xlsx]

## Sheet: Feuil1
Pratiec Diameter/nm	B. taxicolor	B. whitei
1	0.0160237	0.0523477
2	0.0225519	0.0770939
3	0.0106825	0.0504442
4	0.00890208	0.0190355
5	0	0.0199873
6	0	0.0266497
7	0.0522255	0.0913706
8	0.0712166	0.0675761
9	0.0712166	0.0371193
10	0.0290801	0.0279188
11	0.0451039	0.0301396
12	0.0724036	0.0133249
13	0.0142433	0.0285533
14	0.0267062	0.0345812
15	0.011276	0.0320431
16	0.0557864	0.0361675
17	0.0688427	0.0501269
18	0.102671	0.0837563
19	0.115134	0.0631345
20	0.150742	0.0377538
21	0.021365	0.0371193
22	0.0106825	0.0333122
23	0	0.0276015
24	0.0231454	0.0228426
